# Supplementary material for: Terephthalate Copolyesters Based on 2,3-Butanediol and Ethylene Glycol and Their Properties
Source: Polymers (Basel). 2024 Jul 30;16(15):2177. doi: 10.3390/polym16152177 (PMC11314993; doi:10.3390/polym16152177)
Supplement: Supplementary file 1 [file polymers-16-02177-s001.zip]

Archive with 1 entries (1 files):
- polymers-3106261-supplementary.pdf
